# Supplementary material for: Multilayer Electrospun Scaffolds of Opposite-Charged Chitosans
Source: Int J Mol Sci. 2024 Mar 13;25(6):3256. doi: 10.3390/ijms25063256 (PMC10969954; doi:10.3390/ijms25063256)
Supplement: Supplementary file 1 [file ijms-25-03256-s001.zip]

Archive with 1 entries (1 files):
- ijms-2877281-supplementary.pdf
